# Supplementary material for: Unraveling the Effect of Soil Moisture on Microbial Diversity and Enzymatic Activity in Agricultural Soils
Source: Microorganisms. 2025 May 28;13(6):1245. doi: 10.3390/microorganisms13061245 (PMC12195373; doi:10.3390/microorganisms13061245)
Supplement: Supplementary file 1 [file microorganisms-13-01245-s001.zip]

Archive with 1 entries (1 files):
- microorganisms-3640953-supplementary.pdf
